# Supplementary material for: Trade-offs in mechanical performance influence the diversity of fangs, stingers, and spines
Source: Sci Adv. 2026 Jul 8;12(28):eaec5395. doi: 10.1126/sciadv.aec5395 (PMC13344252; doi:10.1126/sciadv.aec5395)
Supplement: Supplementary file 2 — Data S1 and S2 [file sciadv.aec5395_data_s1_and_s2.zip]

Archive with 2 entries (2 files):
- aec5395_data_s1.xlsx
- aec5395_data_s2.xlsx
