# Supplementary material for: Trade-offs in mechanical performance influence the diversity of fangs, stingers, and spines
Source: Sci Adv. 2026 Jul 8;12(28):eaec5395. doi: 10.1126/sciadv.aec5395 (PMC13344252; doi:10.1126/sciadv.aec5395)
Supplement: Supplementary file 2 — Data S1 and S2 [file sciadv.aec5395_data_s1_and_s2.zip › aec5395_data_s1.xlsx]

## Sheet: data
Roundness	Taper	TLR	SLR Flat	SLR Blade	FE	DE	TLR normalized	SLR F normalized	SLR B normalized	FE normalized	DE normalized
0.2	2	50.722	18553.1	1686.48	0.00612295	0.00642576	0.744334	0.973677	0.988774	0.73628	0.906257
0.2	4	60.7211	87887.3	7720.55	0.00321858	0.00216282	0.42917	0.869459	0.883803	0.894213	0.981217
0.2	6	68.1192	220813	19340.4	0.00218662	0.00150657	0.19599	0.669654	0.681662	0.950328	0.992756
0.2	8	73.0986	419933	36882.4	0.00155123	0.00126328	0.0390432	0.370351	0.376496	0.984879	0.997034
0.2	10	74.3373	666319	58524.8	0.00127316	0.00109462	0	0	0	1	1
0.4	2	49.0832	5278.65	1527.79	0.0109085	0.0169659	0.795988	0.99363	0.991534	0.476054	0.720918
0.4	4	63	25766.9	7140.36	0.00476286	0.00535686	0.357342	0.962834	0.893897	0.810238	0.925052
0.4	6	64.4503	62663.8	15825.4	0.00276637	0.00316935	0.311629	0.907373	0.742809	0.918803	0.963518
0.4	8	67.1679	115945	29179.9	0.00191768	0.00217198	0.225972	0.827285	0.510491	0.964952	0.981056
0.4	10	71.5298	192618	48481.1	0.00146452	0.00169509	0.0884895	0.712035	0.174722	0.989594	0.989441
0.6	2	45.3975	2541.41	1221.05	0.0136301	0.0318589	0.912156	0.997745	0.99687	0.328058	0.459038
0.6	4	55.5258	11893.8	5569.98	0.00589004	0.00914449	0.592923	0.983687	0.921215	0.748945	0.85845
0.6	6	62.6188	29955.2	13971.8	0.00316598	0.00518312	0.369359	0.956538	0.775055	0.897073	0.928107
0.6	8	68.2548	57728.6	27018.2	0.00207593	0.00347852	0.191714	0.914791	0.548097	0.956347	0.958081
0.6	10	73.7594	98306.3	45715.5	0.00157651	0.00254982	0.018216	0.853798	0.222834	0.983504	0.974412
0.8	2	43.3978	1505.36	1098.74	0.0160796	0.0455215	0.975185	0.999302	0.998998	0.194859	0.218793
0.8	4	53.3203	6971.02	5012.4	0.0063764	0.0127151	0.662438	0.991087	0.930915	0.722498	0.795664
0.8	6	60.4342	17582.2	12601	0.00363105	0.00695414	0.438214	0.975137	0.798901	0.871783	0.896966
0.8	8	65.8088	33803.8	24247.1	0.00251611	0.00437161	0.26881	0.950753	0.596304	0.932411	0.942377
0.8	10	70.498	56400	40570	0.00184699	0.00314012	0.121011	0.916788	0.312346	0.968796	0.964032
1	2	42.6105	1041.15	1041.15	0.0196631	0.0579642	1	1	1	0	0
1	4	50.8932	4465.34	4465.34	0.00770647	0.0159367	0.738937	0.994853	0.940432	0.650171	0.739016
1	6	57.5432	11252.9	11252.9	0.00404863	0.00881983	0.529336	0.98465	0.822354	0.849077	0.864159
1	8	61.5572	20954	20954	0.00283512	0.00549163	0.402817	0.970068	0.653591	0.915064	0.922683
1	10	66.3674	35484.4	35484.4	0.00209063	0.00393563	0.251204	0.948227	0.400817	0.955548	0.950043
