# Supplementary material for: Trade-offs in mechanical performance influence the diversity of fangs, stingers, and spines
Source: Sci Adv. 2026 Jul 8;12(28):eaec5395. doi: 10.1126/sciadv.aec5395 (PMC13344252; doi:10.1126/sciadv.aec5395)
Supplement: Supplementary file 2 — Data S1 and S2 [file sciadv.aec5395_data_s1_and_s2.zip › aec5395_data_s2.xlsx]

## Sheet: Sheet1
Organism	Group	Taxon	Source type	Source	Specimen	Element	Height (mm)	Max Width (mm)	Min Width (mm)	Taper	Roundness	Taxonomic Group	Functional Group	Disposable
Domestic Dog	Mammalia	Canis familiaris	Museum	INHS	INHS15585	Canine tooth	12.5	5.3	4	2.35849	0.754717	mam	Grip	Perm
Red_Fox	Mammalia	Vulpes fulva	Museum	INHS	INHS1050	Canine tooth	15	5.5	3.8	2.72727	0.690909	mam	Grip	Perm
Coyote	Mammalia	Canis latrans	Museum	INHS	INHS163 (402)	Canine tooth	22	9	6.2	2.44444	0.688889	mam	Grip	Perm
Wolf	Mammalia	Canis lupus	Museum	INHS	INHS1148	Canine tooth	25	9.4	6.5	2.65957	0.691489	mam	Grip	Perm
Tiger	Mammalia	Panthera tigris	3D Model	Morphosource/Australian Museum	m 000344296/am45664	Canine tooth	46.57	23.2	17.6	2.00733	0.758621	mam	Grip	Perm
Lion	Mammalia	Panthera Leo	3D Model	Morphosource/Smithsonian	m 000507404/NMNH181567	Canine tooth	40.85	20.9	14.18	1.95455	0.678469	mam	Grip	Perm
Clouded Leopard	Mammalia	Neofelis nebulosa	Image	Christiansen2007; (56)	CN35	Canine tooth	33.77	12.21	7.59	2.76577	0.621622	mam	Grip	Perm
Snow Leopard	Mammalia	Panthera uncia	Image	Christiansen2007; (56)	CN4321	Canine tooth	26.97	13.87	8.63	1.94448	0.622206	mam	Grip	Perm
Puma	Mammalia	Puma concolor	Image	Christiansen2007; (56)	CN1451	Canine tooth	22.36	12.2	8.68	1.83279	0.711475	mam	Grip	Perm
Jaguar	Mammalia	Panthera onca	Image	Christiansen2007; (56)	CN5659	Canine tooth	28.1	15.97	12.1	1.75955	0.757671	mam	Grip	Perm
African Leopard	Mammalia	Panthera pardus	Image	Christiansen2007; (56)	CN3980	Canine tooth	27.46	14.36	9.92	1.91226	0.690808	mam	Grip	Perm
Bobcat	Mammalia	Lynx rufus	Museum	INHS	INHS59275	Canine tooth	16	6.1	4.2	2.62295	0.688525	mam	Grip	Perm
Cougar	Mammalia	Felis concolor	Museum	INHS	INHS658	Canine tooth	21	9.7	7.4	2.16495	0.762887	mam	Grip	Perm
Smilodon	Mammalia	Smilodon fatalis	3D Model	Morphosource/University of Kansas	m 000007490/ku CW2	Canine tooth	179.82	41.84	17.16	4.2978	0.410134	mam	Dmg	Perm
Nimravidae	Mammalia	Barbourofelis lovei	3D Model	Morphosource/Flordia Museum of Natural History	m 000393956/UF:VP:24447	Canine tooth	76.19	19.59	7.294	3.88923	0.372333	mam	Dmg	Perm
Grizzly_Bear	Mammalia	Ursus arctos	3D Model	Morphosource/American Museum	m 000009404/AMNH34408	Canine tooth	26.84	16.41	14.53	1.63559	0.885436	mam	Grip	Perm
Polar_Bear	Mammalia	Ursus maritimus	3D Model	Morphosource/Smithsonian	m 000507339/NMNH512143	Canine tooth	28.29	16.19	13.47	1.74737	0.831995	mam	Grip	Perm
Stripped_Hyena	Mammalia	Hyaena hyaena	3D Model	Morphosource/American Museum	m 000505916/AMNH187783	Canine tooth	17.14	11.66	8.287	1.46998	0.71072	mam	Grip	Perm
Spotted_hyena	Mammalia	Crocuta crocuta	3D Model	Morphosource/Smithsonian	m 000505996/NMNH252774	Canine tooth	15.437	11.29	7.934	1.36732	0.702746	mam	Grip	Perm
Striped_Skunk	Mammalia	Mephitis mephitis	Museum	INHS	INHS206	Canine tooth	9	3.6	2.6	2.5	0.722222	mam	Grip	Perm
River_otter	Mammalia	Lutra canadensis	Museum	INHS	INHS215	Canine tooth	14	5.7	4.6	2.45614	0.807018	mam	Grip	Perm
Northern Elephant Seal	Mammalia	Mirounga angustirostris	3D Model	Morphosource/Pinniped Ecology Laboratory	m 000075458/MA-B-820-000000	Canine tooth	35.157	24.33	21.97	1.44501	0.903	mam	Dmg	Perm
Walrus	Mammalia	Odobenus rosmarus	3D Model	Morphosource/Museums Victoria	m 000344526/c25810	Tusk	510.014	62.02	38.49	8.22338	0.620606	mam	Dmg	Perm
Nimravidae	Mammalia	Dinictis squalidens	3D Model	Morphosource/Raymond M. Alf Museum	m 000005829/ram6911	Canine tooth	25.14	8.934	5	2.81397	0.55966	mam	Dmg	Perm
Pecari	Mammalia	Pecari angulatus	Museum	INHS	INHS665	Canine tooth	33	9.8	8.6	3.36735	0.877551	mam	Dmg	Perm
Barking_deer	Mammalia	Muntiacus sp	3D Model	Morphosource/Museums Victoria	m 000349144/C36742	Canine tooth	17.955	8.384	4.291	2.14158	0.511808	mam	Dmg	Perm
Orca	Mammalia	Orcinus orca	3D Model	Morphosource/Burke Museum of Natural History	m 000423539/UWBM:Mamm:26183	Tooth	53.92	27.94	21.57	1.92985	0.772011	mam	Dmg	Perm
North American Porcupine	Mammalia	Erethizon dorsatum	Museum	INHS	INHS54858	Spine	7.9	0.74	0.64	10.6757	0.864865	mam	Def	Disp
California Leaf Nose Bat	Mammalia	Macrotus californicus	3D Model	Morphosource/American Museum	m 000036440/M-139571	Canine tooth	1.178	0.8754	0.712	1.34567	0.813342	mam	Grip	Perm
Vampire_bat	Mammalia	Desmodus rotundus	3D Model	Morphosource/Flordia Museum of Natural History	m 000396811/UF9818	Canine tooth	2.187	1.801	0.6853	1.21433	0.380511	mam	Dmg	Perm
Lesser False Vampire Bat	Mammalia	Megaderma lyra	3D Model	Morphosource/American Museum	m 000036444/AMNH208822	Canine tooth	2.214	1.117	0.884	1.98209	0.791406	mam	Grip	Perm
Greater Flying Fox	Mammalia	Pteropus neohibernicus	3D Model	Morphosource/American Museum	m 000041438/AMNH105251	Canine tooth	9.211	3.884	2.848	2.37152	0.733265	mam	Grip	Perm
African Elephant	Mammalia	Loxodonta africana	3D Model	Morphosource/Museums Victoria	m 000344343/C30765	Tusk	728.051	74.7	74.64	9.74633	0.999197	mam	Dmg	Perm
Tasmanian Devil	Mammalia	Sarcophilus harrisii	3D Model	Morphosource/Museums Victoria	m 000344360/C6232	Canine tooth	12.482	7.159	7.019	1.74354	0.980444	mam	Grip	Perm
Bald Eagle	Aves	Haliaeetus leucocephalus	Museum	FMNH	FMNH291266	Beak	19	8.17	7.63	2.32558	0.933905	bird	Dmg	Perm
Bald Eagle	Aves	Haliaeetus leucocephalus	Museum	FMNH	FMNH291266	Claw	44.82	8.76	6.33	5.11644	0.722603	bird	Grip	Perm
Red-Tail Hawk	Aves	Buteo jamaicensis	Museum	FMNH	FMNH342440	Beak	7.56	5.24	3.57	1.44275	0.681298	bird	Dmg	Perm
Red-Tail Hawk	Aves	Buteo jamaicensis	Museum	FMNH	FMNH342440	Claw	24.27	5.26	5.08	4.61407	0.965779	bird	Grip	Perm
Andean Condor	Aves	Vultur gryphus	3D Model	Morphosource/Natural History Museum UK	m 000110011/NHM1955.5.11	Beak	7.812	7.355	4.05	1.06213	0.550646	bird	Dmg	Perm
Great Horned Owl	Aves	Bubo virginianus	Museum	FMNH	FMNH440368	Beak	9	6.29	5.5	1.43084	0.874404	bird	Dmg	Perm
Great Horned Owl	Aves	Bubo virginianus	Museum	FMNH	FMNH440368	Claw	38	6.5	5.43	5.84615	0.835385	bird	Grip	Perm
Peregrin Falcon	Aves	Falco peregrinus	Museum	FMNH	FMNH443349	Beak	4.71	2.35	2.01	2.00426	0.855319	bird	Dmg	Perm
Peregrin Falcon	Aves	Falco peregrinus	Museum	FMNH	FMNH443349	Claw	19.44	4.69	1.353/1.959	4.14499	0.690658	bird	Grip	Perm
Pileated Woodpecker	Aves	Dryocopus pileatus	Museum	FMNH	FMNH461698	Beak	50	16.64	8.64	3.00481	0.519231	bird	Dmg	Perm
European Green Woodpecker	Aves	Picus viridis	3D Model	Morphosource/Natural History Museum UK	m 000092599/NHM1982.5.1	Beak	9.737	4.04	2	2.41015	0.49505	bird	Dmg	Perm
Great Blue Heron	Aves	Ardea herodias	Museum	FMNH	FMNH434359	Beak	99.36	28.1	13.7	3.53594	0.487544	bird	Imp	Perm
Night Heron	Aves	Nyctanassa violacea	Museum	FMNH	FMNH436403	Beak	60.57	20.65	15.91	2.93317	0.77046	bird	Imp	Perm
Hoopoe	Aves	Upupa epops	Museum	FMNH	FMNH352822	Beak	6.28	1.94	1.86	3.23711	0.958763	bird	Dmg	Perm
Black Heron	Aves	Egretta ardesiaca	Museum	FMNH	FMNH360015	Beak	53.12	11.1	7.24	4.78559	0.652252	bird	Imp	Perm
Grey Parrot	Aves	Psittacus erithacus	3D Model	Morphosource/Natural History Museum UK	m 000092679/NHM1992.41.60	Beak	7.576	4.248	3.009	1.78343	0.708333	bird	Dmg	Perm
Marsh Wren	Aves	Cistothorus palustris	3D Model	Morphosource/Field Museum	m 000528405/FMNH289609	Beak	3.814	1.3	0.8218	2.93385	0.632154	bird	Dmg	Perm
Gharial	Crocodylia	Gavialis gangeticus	3D Model	Morphosource/Flordia Museum of Natural History	M 000039872/FLMNH118998	Tooth	16	6.993	4.92	2.288	0.703561	herp	Grip	Disp
American Alligator	Crocodylia	Alligator mississippiensis	3D Model	Morphosource/Ohio University	M 000072946/OUVC11415	Tooth	3.4	2.35	1.79	1.44681	0.761702	herp	Grip	Disp
Nile Crocodile	Crocodylia	Crocodylus niloticus	3D Model	Morphosource/Flordia Museum of Natural History	M 000351537/FLMNH54812	Tooth	19.78	12.6	10.98	1.56984	0.871429	herp	Grip	Disp
Yacare Caiman	Crocodylia	Caiman yacare	3D Model	Morphosource/Flordia Museum of Natural History	M 000394951/FLMNH154567	Tooth	11.537	8.497	8.017	1.35777	0.943509	herp	Grip	Disp
King Cobra	Squamata	Ophiophagus hannah	Museum	FMNH	FMNH22409	Fang	5.26	1.48	1.45	3.55405	0.97973	herp	Inj	Disp
Puff Adder	Squamata	Bitis arietans	Museum	FMNH	FMNH196152	Fang	10.21	1.81	1.5	5.64088	0.828729	herp	Inj	Disp
Western Diamondback	Squamata	Crotalus atrox	Museum	FMNH	FMNH31010	Fang	12.276	1.77	1.42	6.93559	0.80226	herp	Inj	Disp
Cotton Mouth	Squamata	Agkistrodon piscivorous	Museum	FMNH	FMNH21636	Fang	6.281	0.968	0.85	6.48864	0.878099	herp	Inj	Disp
Beautiful Kukri Snake	Squamata	Oligodon formosanus	Museum	FMNH	FMNH6691	Fang	2.639	0.678	0.407	3.89233	0.600295	herp	Inj	Disp
Garter Snake	Squamata	Thamnophis butleri	Museum	FMNH	FMNH15562	Tooth	0.449	0.119	0.117	3.77311	0.983193	herp	Grip	Disp
Reticulated Python	Squamata	Python reticulatus	Museum	FMNH	FMNH51631	Tooth	9.531	2.22	1.929	4.29324	0.868919	herp	Grip	Disp
Carpet Python	Squamata	Morelia spilota	3D Model	Morphosource/Museums Victoria	m 000349169/D76156	Tooth	1832.12	376.2	337.7	4.87007	0.897661	herp	Grip	Disp
Emerald Boa	Squamata	Corallus caninus	Museum	FMNH	FMNH223192	Tooth	10.58	1.91	1.5	5.53927	0.78534	herp	Grip	Disp
Mexican Bearded Lizard	Squamata	Heloderma horridum	Museum	FMNH	FMNH98776	Tooth	4.2	1.52	1.12	2.76316	0.736842	herp	Grip	Disp
Emerald_Tree_monitor	Squamata	Varanus prasinus	3D Model	Morphosource/Flordia Museum of Natural History	M 000025778/FLMNH71411	Tooth	1.88	1.44	0.784	1.30556	0.544444	herp	Dmg	Disp
Crocodyl Monitor	Squamata	Varanus salvadorii	3D Model	Morphosource/Flordia Museum of Natural History	M 000496966/FLMNH70028	Tooth	7.986	3.687	1.81	2.16599	0.490914	herp	Dmg	Disp
Giant Girdled Lizard	Squamata	Smaug giganteus	3D Model	Morphosource/Flordia Museum of Natural History	m 000031328/FLMNH119459	Tooth	1.15	0.8309	0.5874	1.38404	0.706944	herp	Grip	Disp
Giant Girdled Lizard	Squamata	Smaug giganteus	3D Model	Morphosource/Flordia Museum of Natural History	m 000031328/FLMNH119459	Scale	6.25	5.184	2.299	1.20563	0.44348	herp	Def	Perm
Jacksons Chamaelon	Squamata	Trioceros jacksonii	3D Model	Morphosource/California Academy of Science	m 000063957/CASHERP66019	Horn	7.668	2.153	1.539	3.56154	0.714817	herp	Dmg	Perm
Johnstons Chamaelon	Squamata	Trioceros johnstoni	3D Model	Morphosource.U Texas, El Paso	m 000350022/UTEP2839	Horn	297.5	71.59	60.77	4.15561	0.848862	herp	Dmg	Perm
Leatherback Sea Turtle	Testudines	Dermochelys coriacea	3D Model	Morphosource/FrankfurtNHM	m 000376793/62797	Beak	8.744	13.39	5.137	0.653025	0.383645	herp	Dmg	Perm
Alligator Snapping Turtle	Testudines	Macrochelys temminckii	3D Model	Morphosource/Flordia Museum of Natural History	m 000457052/FLMNH67782	Beak	8.88	11.3	10.11	0.785841	0.89469	herp	Dmg	Perm
Alligator Snapping Turtle	Testudines	Macrochelys temminckii	3D Model	Morphosource/Flordia Museum of Natural History	m 000457052/FLMNH67782	Claw	16.72	9.96	9.62	1.67871	0.965863	herp	Grip	Perm
Blythe River Frog	Amphibia	Limnonectes blythii	Museum	FMNH	FMNH196215	Tooth	3.16	1.64	1.48	1.92683	0.902439	herp	Grip	Disp
African Bullfrog	Amphibia	Pyxicephalus adspersus	3D Model	Morphosource/Flordia Museum of Natural History	m 000025344/FLMNH92093	Tooth	1.126	0.916	0.9112	1.22926	0.99476	herp	Grip	Disp
Hellbender	Amphibia	Cryptobranchus alleganiensis	3D Model	Morphosource/Flordia Museum of Natural History	m 000059329/FLMNH10881	Tooth	0.33	0.33	0.2454	1	0.743636	herp	Grip	Disp
Greenings Frog	Amphibia	Corythomantis greeningi	3D Model	Morphosource/University of Kansas	m 000037681/KU92220	Head spine	0.501	0.3431	0.2605	1.46022	0.759254	herp	Dmg	Perm
Arboreal Salamander	Amphibia	Aneides lugubris	3D Model	Morphosource/Museum of Vertebrate Zoology	m 000068110/MVZ:Herp:249828	Tooth	0.476	0.2367	0.1913	2.01098	0.808196	herp	Grip	Disp
Tusked Frog	Amphibia	Adelotus brevis	3D Model	Morphosource/California Academy of Science	m 000101201/CASHERP82351	Tooth	0.381	0.2254	0.2205	1.69033	0.978261	herp	Grip	Disp
Darkfin Eel Catfish	Actinopterygian	Plotosus limbatus	Museum	FMNH	FMNH15736	Spine	17.2	1.9	0.945	9.05263	0.497368	fish	Def	Disp
Gar	Actinopterygian	Atractosteus spatula	Museum	FMNH	FMNH51333	Tooth	0.055	0.049	0.035	1.12245	0.714286	fish	Dmg	Disp
Lancet	Actinopterygian	Alepisaurus ferox	Museum	FMNH	FMNH51359	Tooth	9.62	3.22	1.86	2.98758	0.57764	fish	Grip	Disp
Boxfish	Actinopterygian	Chilomycterus schoepfi	Museum	FMNH	FMNH72171	Spine	1.02	0.45	0.398	2.26667	0.884444	fish	Def	Disp
Barracuda	Actinopterygian	Sphyraena guachancho	Museum	FMNH	FMNH121442	Tooth	1.65	1.41	0.43	1.17021	0.304965	fish	Dmg	Disp
Platycephalus	Actinopterygian	Platycephalus sp	3D Model	Morphosource/MZRC	m 000344058/MZRC10086	Spine	3228	1623	913.4	1.98891	0.562785	fish	Def	Disp
Platycephalus	Actinopterygian	Platycephalus sp	3D Model	Morphosource/MZRC	m 000344116/MZRC10086	Premax Tooth	3024.6	1648	1513	1.83532	0.918083	fish	Grip	Disp
Platycephalus	Actinopterygian	Platycephalus sp	3D Model	Morphosource/MZRC	m 000344120/MZRC10086	Dentary Tooth	2405.28	1276	1251	1.88502	0.980408	fish	Grip	Disp
Sloans Viperfish	Actinopterygian	Chauliodus sloani	3D Model	Morphosource/Museums Victoria	m 000344551/6235	Fang	4649.2	813.2	588.9	5.71717	0.724176	fish	Grip	Disp
Snake Mackeral	Actinopterygian	Thyrsites atun	3D Model	Morphosource/Museums Victoria	m 000344557/a16057	Tooth	3111.4	1974	1111	1.57619	0.562817	fish	Grip	Disp
Black Bream	Actinopterygian	Acanthopagrus butcheri	3D Model	Morphosource/Museums Victoria	m 000344563/A25455-001	Tooth	1930	1510	1272	1.27815	0.842384	fish	Grip	Disp
Japanese Meagre	Actinopterygian	Argyrosomus japonicus	3D Model	Morphosource/Museums Victoria	m 000344569/A25468-001	Tooth	3994.58	1648	1637	2.4239	0.993325	fish	Grip	Disp
Red-Bellied Pirhana	Actinopterygian	Pygocentrus nattereri	3D Model	Morphosource/California Academy of Science	m 000029888/CASICH71016	Tooth	1.947	1.764	0.902	1.10374	0.511338	fish	Dmg	Disp
Black-Tailed Payara	Actinopterygian	Hydrolycus armatus	3D Model	Morphosource/Royal ontario Museum	m 000097833/ROM88356	Tooth	5.645	1.319	1.013	4.27976	0.768006	fish	Imp	Disp
Snub-Nosed Payara	Actinopterygian	Cynodon gibbus	3D Model	Morphosource/Royal ontario Museum	m 000097836/ROM88474	Tooth	2.116	0.7813	0.638	2.70831	0.816588	fish	Imp	Disp
Southern Stingray	Chondrichthyes	Hypanus americanus	3D Model	J. Chabain	FMNH31290	Barbs	64.4	40.2	20.9	1.60199	0.5199	fish	Dmg	Disp
Long-Tailed River Stingray	Chondrichthyes	Plesiotrygon iwame	3D Model	J. Chabain	NA	Barbs	48.7	30.7	17.2	1.58632	0.560261	fish	Dmg	Disp
Spiny Butterfly Ray	Chondrichthyes	Gymnura atlavela	3D Model	J. Chabain	NA	Barbs	58.6	66.7	29.5	0.878561	0.442279	fish	Dmg	Disp
Tiger Shark	Chondrichthyes	Galeocerdo cuvier	3D Model	Morphosource/Flordia Museum of Natural History	m 000384555/FLMNH241882	Tooth	90.04	83.54	37.72	1.07781	0.45152	fish	Dmg	Disp
Megalodon	Chondrichthyes	Otodus megalodon	3D Model	Morphosource/Calvert Paleo Dept.	m 000432032/CMM515	Tooth	32.255	35.97	10.1	0.896719	0.28079	fish	Dmg	Disp
Great White Shark	Chondrichthyes	Carcharodon carcharias	Image	Berio2021; [57]	NA	Tooth	22.7	21.7	4.6	1.04608	0.211982	fish	Dmg	Disp
Mako	Chondrichthyes	Isurus sp.	Image	Berio2021; [57]	NA	Tooth	19	6.7	3.6	2.83582	0.537313	fish	Dmg	Disp
Dunkleosteus terreli	Placodermi	Dunkleosteus terreli	Museum	CMNH	CMNH5059	Tooth	24.02	12.63	9.87	1.90182	0.781473	fish	Dmg	Perm
Dunkleosteus terreli	Placodermi	Dunkleosteus terreli	Museum	CMNH	CMNH5698	Tooth	21.85	15.15	8.5	1.44224	0.561056	fish	Dmg	Perm
Pacific Purple Sea Urchin	Echinoidea	Stronglyocentrotus purpuratus	Specimen	Stephanie Crofts	8-D5	Spine	9.6	1.2	1.2	8	1	urchin	Def	Disp
Green Sea Urchin	Echinoidea	Stronglyocentrotus droebachiensis	Specimen	Stephanie Crofts	2-A4	Spine	11	1	1	11	1	urchin	Def	Disp
Red Sea Urchin	Echinoidea	Mesocentrotus franciscanus	Specimen	Stephanie Crofts	2-D2	Spine	32.4	3	3	10.8	1	urchin	Def	Disp
Army Ant	Insecta	Eciton burchellii	Museum	antweb.org	CASENT0009221	mandible	0.866	0.172	0.161	5.03488	0.936047	arth	Grip	Disp
Dracula Ant	Insecta	Adetomyrmma venatrix	Museum	antweb.org	CASENT0703569	mandible	0.105	0.031	0.026	3.3871	0.83871	arth	Dmg	Disp
Trap-Jaw Ant	Insecta	Strumigenys ignota	Museum	antweb.org	CASENT0900872	mandible	0.117	0.027	0.023	4.33333	0.851852	arth	Grip	Disp
Ectatominnae Ant	Insecta	Gnamptogenys concinna	3D Model	Alexandre Ferreira	NA	Ovipositor	0.451	0.171	0.155	2.63743	0.906433	arth	Inj	Disp
Ectatominnae Ant	Insecta	Rhytidoponera taurus	3D Model	Alexandre Ferreira	NA	Ovipositor	0.546	0.078	0.07	7	0.897436	arth	Inj	Disp
Vampire Ant	Insecta	Stigmatomma pallipes	3D Model	Morphosource/Smithsonian	m 000053854/NMNH01124411	mandible	0.18	0.1422	0.114	1.26582	0.801688	arth	Dmg	Disp
Mantis_Fly	Insecta	Unknown Species	Specimen	Local	NA	Tibia	1.027	0.225	0.183	4.56444	0.813333	arth	Imp	Perm
Parasitoid Wasp	Insecta	Buathra laborator	Museum	INHS	208652	Ovipositor	1.2	0.21	0.15	5.71429	0.714286	arth	Inj	Perm
Parasitoid Wasp	Insecta	Dinocampus coccinellae	Museum	INHS	125172	Ovipositor	1.28846	0.23397	0.10711	5.50695	0.457794	arth	Inj	Perm
Parasitoid Wasp	Insecta	Aridelus melandri	Museum	AMNH	IZC00419238	Ovipositor	0.25057	0.21705	0.15662	1.35748	0.721585	arth	Inj	Perm
Parasitoid Wasp	Insecta	Meteorus communis	Museum	AMNH	IZC00419244	Ovipositor	0.3764	0.12437	0.11898	3.02645	0.956662	arth	Inj	Perm
Parasitic Fly	Insecta	Xenos vesparum	3D Model	Morphosource/Museum Jena	m 000432631/Strep_43/18	Penis	0.062	0.0182	0.0149	3.40659	0.818681	arth	Inj	Perm
Japanese Rhinocerous Beetle	Insecta	Allomyrina dichotoma	3D Model	Morphosource/Laurentino Laboratory	m 000347715/TM-IV-0001	Horn	88.9	64.05	41.87	1.38798	0.653708	arth	Dmg	Perm
Bed Bug	Insecta	Cimex lectularius	Image	Matsumura et al. 2024; [58]	NA	Paramere	0.053	0.018	0.017	2.94444	0.944444	arth	Inj	Perm
Mosquito	Insecta	Unknown Species	Image	Izumi et al. 2011; [59]	NA	Proboscis	0.065	0.024	0.021	2.70833	0.875	arth	Inj	Perm
Scorpion	Arachnida	Unknown Species	Specimen	A. Suarez	NA	Stinger	0.629	0.187	0.158	3.36364	0.84492	arth	Inj	Perm
Scorpion	Arachnida	Neochactas delicatus	Image	Meijden et al. 2017; [31]	CIBIO1852	stinger	2.214	0.622	0.546	3.55949	0.877814	arth	Inj	Perm
Mantis Shrimp	Crustacea	Lysiosqullia glabriuscula	Image	S. Patek	NA	Dactyl	2.193	0.718	1.272/2.22	3.05432	0.572973	arth	Imp	Disp
Asian Tramp Snail	Gastropoda	Bradybaena similaris	Image	Koene&Schulenburg2005; [60]	NA	Love dart	0.61	0.117	0.108	5.21368	0.923077	moll	Dmg	Disp
Great Rock Snail	Gastropoda	Chilostoma cingulatum	Image	Koene&Schulenburg2005; [60]	NA	Love dart	1.19	0.34	0.153	3.5	0.45	moll	Dmg	Disp
Hygromiidae Snail	Gastropoda	Leptaxis erubescens	Image	Koene&Schulenburg2005; [60]	NA	Love dart	1.47	0.833	0.109	1.76471	0.21	moll	Dmg	Disp
Catalina Cactus Snail	Gastropoda	Xerarionta kellettii	Image	Koene&Schulenburg2005; [60]	NA	Love dart	0.95	0.099	0.056	9.59596	0.565657	moll	Dmg	Disp
Hairy Snail	Gastropoda	Monachoides vicinus	Image	Koene&Schulenburg2005; [60]	NA	Love dart	1.218	0.48	0.192	2.5375	0.4	moll	Dmg	Disp
Xanthonychidae Snail	Gastropoda	Humboldtiana nuevoleonis	Image	Koene&Schulenburg2005; [60]	NA	Love dart	0.564	0.261	0.119	2.16092	0.455939	moll	Dmg	Disp
Ivory Cone	Gastropoda	Conus eburneus	Image	Kohn et al 1999; [61]	NA	Radular Teeth	0.11	0.062	0.017	1.77419	0.274194	moll	Imp	Disp
Cat Cone	Gastropoda	Conus catus	Image	Kohn et al 1999; [61]	NA	Radular Teeth	0.136	0.062	0.046	2.19355	0.741935	moll	Imp	Disp
Sharp Angled Cone	Gastropoda	Conus acutangulus	Image	Kohn et al 1999; [61]	NA	Radular Teeth	0.031	0.013	0.012	2.38462	0.923077	moll	Imp	Disp
Abbreviated Cone	Gastropoda	Conus abbreviatus	Image	Kohn et al 1999; [61]	NA	Radular Teeth	0.06	0.021	0.014	2.85714	0.666667	moll	Imp	Disp
Gould's Squid	Cephalopoda	Nototodarus gouldi	3D Model	Morphosource/MZRC	m 000344192/MZRC10087	Beak	2109.8	1677	1094	1.25808	0.652355	moll	Dmg	Perm
Rose Cactus	Angiosperm	Pereskia grandifolla	Museum	San Diego Botanical Garden	NA	Spine	8	0.75	0.72	10.6667	0.96	plant	Def	Disp
Prickly Pear	Angiosperm	Opuntia polyacantha	Museum	San Diego Botanical Garden	NA	Spine	17	0.6	0.5	10.9	0.833333	plant	Def	Disp
Damask Rose	Angiosperm	Rosa damascena	Museum	UIUC greenhouse	NA	Prickle	59.63	18.86	14.67	3.16172	0.777837	plant	Def	Disp
Rose	Angiosperm	Rosa sp	3D Model	Morphosource/Evans Laboratory	m 000344132/EEM0002	Prickle	3818	1356	703.5	2.81563	0.518805	plant	Def	Disp
Lemon	Angiosperm	Citrus limon	3D Model	Morphosource/Evans Laboratory	m 000344125/EEM0001	Thorn	11000	2130	1771	5.16432	0.831455	plant	Def	Disp
Jumping Cholla	Angiosperm	Cylindropuntia fulgida	Image	San Diego Botanical Garden	NA	Spine	661.769	120.362	120	5.49816	0.9	plant	Def	Disp
Bull's Horn Thorn	Angiosperm	Acacia sphaerocephala	Museum	San Diego Botanical Garden	NA	Thorn	5.49	1.63	1.56	3.3681	0.957055	plant	Def	Disp
									Red numbers	For these situations, we were not able to get image that allowed us to take the width measures at the same exact point as the width used for Taper. Thus we had to tsake two new measures to calculate roundness.
									Blue numbers	No scale bar was available, so measures for the ratios were done using pixels.
